# Supplementary material for: Divergent chemotactic sensing in Acanthamoeba reveals ligand-promiscuous, threshold-tuned pattern recognition without canonical formyl peptide receptors
Source: Microlife. 2026 Jun 27;7:uqag023. doi: 10.1093/femsml/uqag023 (PMC13359236; doi:10.1093/femsml/uqag023)
Supplement: uqag023_Supplemental_Files [file uqag023_supplemental_files.zip]

Archive with 4 entries (4 files):
- Supplementary File 3.docx
- Supplementary File_1.xlsx
- Supplementary File_2.xlsx
- Supplementary File_4.xlsx
